# Supplementary material for: Unfolding Protein-Based Hapten Coupling via Thiol–Maleimide Click Chemistry: Enhanced Immunogenicity in Anti-Nicotine Vaccines Based on a Novel Conjugation Method and MPL/QS-21 Adjuvants
Source: Polymers (Basel). 2024 Mar 28;16(7):931. doi: 10.3390/polym16070931 (PMC11013800; doi:10.3390/polym16070931)
Supplement: Supplementary file 1 [file polymers-16-00931-s001.zip]

Archive with 1 entries (1 files):
- polymers-2902831-supplementary.pdf
